# Supplementary material for: The Origin of Discrepancies between Predictions and Annotations in Intrinsically Disordered Proteins
Source: Biomolecules. 2023 Sep 25;13(10):1442. doi: 10.3390/biom13101442 (PMC10604070; doi:10.3390/biom13101442)
Supplement: Supplementary file 1 [file biomolecules-13-01442-s001.zip]

Archive with 1 entries (1 files):
- biomolecules-2575230-supplementary.pdf
